# Supplementary material for: Biodegradable Polymer Nanosheets Incorporated with Zn-Containing Nanoparticles for Biomedical Applications
Source: Materials (Basel). 2022 Nov 16;15(22):8101. doi: 10.3390/ma15228101 (PMC9694524; doi:10.3390/ma15228101)
Supplement: Supplementary file 1 [file materials-15-08101-s001.zip]

Archive with 1 entries (1 files):
- materials-2009553-supplementary.pdf
